# Supplementary material for: High-Throughput Quantitation of Cannabinoids by Liquid Chromatography Triple-Quadrupole Mass Spectrometry
Source: Molecules. 2022 Jan 24;27(3):742. doi: 10.3390/molecules27030742 (PMC8840290; doi:10.3390/molecules27030742)
Supplement: Supplementary file 1 [file molecules-27-00742-s001.zip]

Archive with 1 entries (1 files):
- molecules-1488739-supplementary.pdf
